# Supplementary material for: Identification of Nontuberculous Mycobacteria in Patients with Pulmonary Diseases in Gyeongnam, Korea, Using Multiplex PCR and Multigene Sequence-Based Analysis
Source: Can J Infect Dis Med Microbiol. 2021 Feb 22;2021:8844306. doi: 10.1155/2021/8844306 (PMC7920741; doi:10.1155/2021/8844306)
Supplement: Supplementary Materials — Supplementary Figure 1: comparison of variation regions of ITS according to NTM species. Supplementary Table 1: sequence similarity values for full (upper right) and partial (lower left) 16S rRNA sequences of MAC reference strains. Supplementary Table 2: sequence similarity values for full (upper right) and partial (lower left) rpoB sequences of MAC reference strains. Supplementary Table 3: sequence similarity values for full (upper right) and partial (lower left) hsp65 sequences of MAC reference strains. [file 8844306.f1.zip]

Archive with 4 entries (4 files):
- 8844306.f1/Supplementary Figure.1.docx
- 8844306.f1/Supplementary Table 1.docx
- 8844306.f1/Supplementary Table 2.docx
- 8844306.f1/Supplementary Table 3.docx
